# Supplementary material for: BRAD V3.0: an upgraded Brassicaceae database
Source: Nucleic Acids Res. 2021 Nov 10;50(D1):D1432–41. doi: 10.1093/nar/gkab1057 (PMC8728314; doi:10.1093/nar/gkab1057)
Supplement: gkab1057_Supplemental_Files [file gkab1057_supplemental_files.zip]

Archive with 8 entries (8 files):
- Supplementary Data.pdf
- SupplementaryTable1.xlsx
- SupplementaryTable2.xlsx
- SupplementaryTable3.xlsx
- SupplementaryTable4.xlsx
- SupplementaryTable5.xlsx
- SupplementaryTable6.xlsx
- SupplementaryTable7.xlsx
