# Supplementary material for: BRAD V3.0: an upgraded Brassicaceae database
Source: Nucleic Acids Res. 2021 Nov 10;50(D1):D1432–41. doi: 10.1093/nar/gkab1057 (PMC8728314; doi:10.1093/nar/gkab1057)
Supplement: gkab1057_Supplemental_Files [file gkab1057_supplemental_files.zip › SupplementaryTable1.xlsx]

## Sheet: List of programs and packages
List of programs and packages
Program	Description	Version	URL	PMID or reference
Primer3	Design PCR primers from DNA/RNA sequence	2.4.0	https://github.com/primer3-org/primer3	17379693, 22730293
BWA	Burrow-Wheeler Aligner for short-read alignment	0.7.17	https://github.com/lh3/bwa	19451168
JBrowse	A fast, scalable genome browser	1.16.8	https://jbrowse.org/	27072794, 24000942
muscle	A popular multiple alignment software	3.8.31	http://www.drive5.com/muscle/downloads.htm	15034147, 15318951
InterProScan	Protein sequence analysis and classification	5.48-83.0	http://www.ebi.ac.uk/interpro/search/sequence-search	24451626
HISAT2	a fast and sensitive alignment program for mapping next-generation sequencing reads	2.2.1	https://github.com/infphilo/hisat2	25751142
samtools	a suite of programs for interacting with high-throughput sequencing data	0.1.20	http://www.htslib.org/	33590861
featureCounts	an efficient general purpose program for assigning sequence reads to genomic features	1.6.0	http://subread.sourceforge.net/	24227677
BLAST+	Basic Local Alignment Search Tool	2.9.0+	https://ftp.ncbi.nlm.nih.gov/blast/executables/blast+/2.9.0/	18440982
Sequenceserver	A modern graphical user interface for BLAST	1.0.14	http://sequenceserver.com/	31411700
SynOrths	A direct and efficient tool to identify pairwise syntenic genes	1.0	http://brassicadb.cn:82/download_genome/tools/SynOrths/	22969786
Phylip	A free package of programs for inferring phylogenies	3.6.9	https://evolution.genetics.washington.edu/phylip.html	https://file.scirp.org/pdf/JBiSE20110200004_85420798.pdf
iTOL	An online tool for the display, annotation and management of phylogenetic and other trees.	6	https://itol.embl.de/	33885785
Element UI	A Desktop UI Library	2.8.2	https://element.eleme.cn/2.8/#/en-US	-
Vue	The Progressive JavaScript Framework	2.6.11	https://vuejs.org/index.html	-
vue/cli	A full system for rapid Vue.js development	4.5.4	https://cli.vuejs.org/	-
Django	A high-level Python Web framework	2.2.0	https://www.djangoproject.com/	-
MySQL	A fully managed database service	5.7.24	https://www.mysql.com/downloads/	-
D3.js	A JavaScript library for manipulating documents based on data	4.5.0	https://d3js.org/	-
vue-phylogram	Vue component for displaying phylogenetic trees	2.0.3	https://www.npmjs.com/package/vue-phylogram	-
vue-svg-msa	VueJs component to build a svg multiple sequence alignment	3.3.1	https://www.npmjs.com/package/vue-svg-msa	-
