# Supplementary material for: BRAD V3.0: an upgraded Brassicaceae database
Source: Nucleic Acids Res. 2021 Nov 10;50(D1):D1432–41. doi: 10.1093/nar/gkab1057 (PMC8728314; doi:10.1093/nar/gkab1057)
Supplement: gkab1057_Supplemental_Files [file gkab1057_supplemental_files.zip › SupplementaryTable2.xlsx]

## Sheet: RNA-seq data sources
RNA-seq data sources
Code	Species	NCBI SRR ID	NCBI GSE ID	Sample	Layout	# of Spots	Instrument	Notes
Araal_Paj_V4	Arabis alpina	SRR12007889	GSE152417	I_PZ rep1	SINGLE	31475809	Illumina HiSeq 3000	perennial growth zone (PZ) I_PZ (4 weeks old) II_PZ (5 weeks old) III_PZ (7 weeks old) IV_PZ (30 weeks old) annual growth zone (AZ)
Araal_Paj_V4	Arabis alpina	SRR12007890	GSE152417	I_PZ rep2	SINGLE	35896245	Illumina HiSeq 3000
Araal_Paj_V4	Arabis alpina	SRR12007891	GSE152417	I_PZ rep3	SINGLE	32099648	Illumina HiSeq 3000
Araal_Paj_V4	Arabis alpina	SRR12007892	GSE152417	II_PZ rep1	SINGLE	28526348	Illumina HiSeq 3000
Araal_Paj_V4	Arabis alpina	SRR12007893	GSE152417	II_PZ rep2	SINGLE	33241358	Illumina HiSeq 3000
Araal_Paj_V4	Arabis alpina	SRR12007894	GSE152417	II_PZ rep3	SINGLE	31199530	Illumina HiSeq 3000
Araal_Paj_V4	Arabis alpina	SRR12007895	GSE152417	III_PZ rep1	SINGLE	30142260	Illumina HiSeq 3000
Araal_Paj_V4	Arabis alpina	SRR12007896	GSE152417	III_PZ rep2	SINGLE	30201647	Illumina HiSeq 3000
Araal_Paj_V4	Arabis alpina	SRR12007897	GSE152417	III_PZ rep3	SINGLE	33816444	Illumina HiSeq 3000
Araal_Paj_V4	Arabis alpina	SRR12007898	GSE152417	IV_PZ rep1	SINGLE	34134334	Illumina HiSeq 3000
Araal_Paj_V4	Arabis alpina	SRR12007899	GSE152417	IV_PZ rep2	SINGLE	35907126	Illumina HiSeq 3000
Araal_Paj_V4	Arabis alpina	SRR12007900	GSE152417	IV_PZ rep3	SINGLE	34358709	Illumina HiSeq 3000
Araal_Paj_V4	Arabis alpina	SRR12007901	GSE152417	IV_AZ_si rep1	SINGLE	30513436	Illumina HiSeq 3000
Araal_Paj_V4	Arabis alpina	SRR12007902	GSE152417	IV_AZ_si rep2	SINGLE	30967489	Illumina HiSeq 3000
Araal_Paj_V4	Arabis alpina	SRR12007903	GSE152417	IV_AZ_si rep3	SINGLE	32531005	Illumina HiSeq 3000
Araal_Paj_V4	Arabis alpina	SRR12007904	GSE152417	IV_AZ_si rep4	SINGLE	36782648	Illumina HiSeq 3000
Araal_Paj_V4	Arabis alpina	SRR12007905	GSE152417	IV_AZ_if rep1	SINGLE	32949378	Illumina HiSeq 3000
Araal_Paj_V4	Arabis alpina	SRR12007906	GSE152417	IV_AZ_if rep2	SINGLE	37685871	Illumina HiSeq 3000
Araal_Paj_V4	Arabis alpina	SRR12007907	GSE152417	IV_AZ_if rep3	SINGLE	31466995	Illumina HiSeq 3000
Araal_Paj_V4	Arabis alpina	SRR8609120	GSE126944	+0V2_rep1	SINGLE	16623360	Illumina HiSeq 3000	buds in the dormant zone (V2) buds in the growing zone (V3) at the end of vernalization (+0) 5 days later (+5d)
Araal_Paj_V4	Arabis alpina	SRR8609121	GSE126944	+0V2_rep2	SINGLE	15252203	Illumina HiSeq 3000
Araal_Paj_V4	Arabis alpina	SRR8609122	GSE126944	+0V2_rep3	SINGLE	14272149	Illumina HiSeq 3000
Araal_Paj_V4	Arabis alpina	SRR8609123	GSE126944	+0V3_rep1	SINGLE	15704129	Illumina HiSeq 3000
Araal_Paj_V4	Arabis alpina	SRR8609124	GSE126944	+0V3_rep2	SINGLE	6670072	Illumina HiSeq 3000
Araal_Paj_V4	Arabis alpina	SRR8609125	GSE126944	+0V3_rep2	SINGLE	4440866	Illumina HiSeq 3000
Araal_Paj_V4	Arabis alpina	SRR8609126	GSE126944	+0V3_rep2	SINGLE	4375726	Illumina HiSeq 3000
Araal_Paj_V4	Arabis alpina	SRR8609127	GSE126944	+0V3_rep3	SINGLE	16440384	Illumina HiSeq 3000
Araal_Paj_V4	Arabis alpina	SRR8609128	GSE126944	+5dV2_rep1	SINGLE	13563076	Illumina HiSeq 3000
Araal_Paj_V4	Arabis alpina	SRR8609129	GSE126944	+5dV2_rep2	SINGLE	15398161	Illumina HiSeq 3000
Araal_Paj_V4	Arabis alpina	SRR8609130	GSE126944	+5dV2_rep3	SINGLE	16441462	Illumina HiSeq 3000
Araal_Paj_V4	Arabis alpina	SRR8609131	GSE126944	+5dV3_rep1	SINGLE	15978124	Illumina HiSeq 3000
Araal_Paj_V4	Arabis alpina	SRR8609132	GSE126944	+5dV3_rep2	SINGLE	14723461	Illumina HiSeq 3000
Araal_Paj_V4	Arabis alpina	SRR8609133	GSE126944	+5dV3_rep3	SINGLE	16348663	Illumina HiSeq 3000
Brara_Chiifu_V1.5	Brassica rapa	SRR11806457	GSE150746	W30 (Sample 1)	PAIRED	29054742	Illumina NovaSeq 6000	treated with plant immunity elicitors (F) water (W) 30 30 minutes 180 180 minutes
Brara_Chiifu_V1.5	Brassica rapa	SRR11806458	GSE150746	F30 (Sample 2)	PAIRED	25322684	Illumina NovaSeq 6000
Brara_Chiifu_V1.5	Brassica rapa	SRR11806459	GSE150746	W180 (Sample 3)	PAIRED	29927074	Illumina NovaSeq 6000
Brara_Chiifu_V1.5	Brassica rapa	SRR11806460	GSE150746	F180 (Sample 4)	PAIRED	27507866	Illumina NovaSeq 6000
Brara_Chiifu_V1.5	Brassica rapa	SRR11806461	GSE150746	C30 (Sample 6)	PAIRED	25931143	Illumina NovaSeq 6000
Brara_Chiifu_V1.5	Brassica rapa	SRR11806462	GSE150746	W180 (Sample 7)	PAIRED	30346458	Illumina NovaSeq 6000
Brara_Chiifu_V1.5	Brassica rapa	SRR11806463	GSE150746	C180 (Sample 8)	PAIRED	26649829	Illumina NovaSeq 6000
Brara_Chiifu_V1.5	Brassica rapa	SRR11806464	GSE150746	W30 (Sample 9)	PAIRED	33939633	Illumina NovaSeq 6000
Brara_Chiifu_V1.5	Brassica rapa	SRR11806465	GSE150746	F30 (Sample 10)	PAIRED	27324205	Illumina NovaSeq 6000
Brara_Chiifu_V1.5	Brassica rapa	SRR11806466	GSE150746	W180 (Sample 11)	PAIRED	29100223	Illumina NovaSeq 6000
Brara_Chiifu_V1.5	Brassica rapa	SRR11806467	GSE150746	F180 (Sample 12)	PAIRED	30963680	Illumina NovaSeq 6000
Brara_Chiifu_V1.5	Brassica rapa	SRR11806468	GSE150746	W30 (Sample 13)	PAIRED	30901180	Illumina NovaSeq 6000
Brara_Chiifu_V1.5	Brassica rapa	SRR11806469	GSE150746	C30 (Sample 14)	PAIRED	27973703	Illumina NovaSeq 6000
Brara_Chiifu_V1.5	Brassica rapa	SRR11806470	GSE150746	W180 (Sample 15)	PAIRED	28070558	Illumina NovaSeq 6000
Brara_Chiifu_V1.5	Brassica rapa	SRR11806471	GSE150746	C180 (Sample 16)	PAIRED	32457269	Illumina NovaSeq 6000
Brara_Chiifu_V1.5	Brassica rapa	SRR11806472	GSE150746	W30 (Sample 17)	PAIRED	28396727	Illumina NovaSeq 6000
Brara_Chiifu_V1.5	Brassica rapa	SRR11806473	GSE150746	F30 (Sample 18)	PAIRED	33015235	Illumina NovaSeq 6000
Brara_Chiifu_V1.5	Brassica rapa	SRR11806474	GSE150746	W180 (Sample 19)	PAIRED	25388580	Illumina NovaSeq 6000
Brara_Chiifu_V1.5	Brassica rapa	SRR11806475	GSE150746	F180 (Sample 20)	PAIRED	30815191	Illumina NovaSeq 6000
Brara_Chiifu_V1.5	Brassica rapa	SRR11806476	GSE150746	W30 (Sample 21)	PAIRED	30158332	Illumina NovaSeq 6000
Brara_Chiifu_V1.5	Brassica rapa	SRR11806477	GSE150746	C30 (Sample 22)	PAIRED	34119747	Illumina NovaSeq 6000
Brara_Chiifu_V1.5	Brassica rapa	SRR11806478	GSE150746	W180 (Sample 23)	PAIRED	28475777	Illumina NovaSeq 6000
Brara_Chiifu_V1.5	Brassica rapa	SRR11806479	GSE150746	C180 (Sample 24)	PAIRED	26052978	Illumina NovaSeq 6000
Brara_Chiifu_V1.5	Brassica rapa	SRR11401878	GSE147438	FT1	PAIRED	25640552	Illumina NovaSeq 6000	a Chinese cabbage DH line ‘FT’ female sterile mutant fsm
Brara_Chiifu_V1.5	Brassica rapa	SRR11401879	GSE147438	FT2	PAIRED	24895590	Illumina NovaSeq 6000
Brara_Chiifu_V1.5	Brassica rapa	SRR11401880	GSE147438	FT3	PAIRED	24124362	Illumina NovaSeq 6000
Brara_Chiifu_V1.5	Brassica rapa	SRR11401881	GSE147438	fsm1	PAIRED	25245562	Illumina NovaSeq 6000
Brara_Chiifu_V1.5	Brassica rapa	SRR11401882	GSE147438	fsm2	PAIRED	24537889	Illumina NovaSeq 6000
Brara_Chiifu_V1.5	Brassica rapa	SRR11401883	GSE147438	fsm3	PAIRED	25199176	Illumina NovaSeq 6000
Brara_Chiifu_V1.5	Brassica rapa	SRR10343722	GSE139375	4004-ver-0day-3rd	PAIRED	23011611	Illumina NovaSeq 2000	Variety number 4004, 50 Time after vernalization 0, 35
Brara_Chiifu_V1.5	Brassica rapa	SRR10343723	GSE139375	4004-ver-35day-3rd	PAIRED	25594873	Illumina NovaSeq 2000
Brara_Chiifu_V1.5	Brassica rapa	SRR10343724	GSE139375	50-ver-0day-1st	PAIRED	27344449	Illumina NovaSeq 2000
Brara_Chiifu_V1.5	Brassica rapa	SRR10343725	GSE139375	50-ver-0day-2nd	PAIRED	27559937	Illumina NovaSeq 2000
Brara_Chiifu_V1.5	Brassica rapa	SRR10343726	GSE139375	50-ver-0day-3rd	PAIRED	21304081	Illumina NovaSeq 2000
Brara_Chiifu_V1.5	Brassica rapa	SRR10343727	GSE139375	50-ver-35day-1st	PAIRED	30049245	Illumina NovaSeq 2000
Brara_Chiifu_V1.5	Brassica rapa	SRR10343728	GSE139375	50-ver-35day-2nd	PAIRED	27243780	Illumina NovaSeq 2000
Brara_Chiifu_V1.5	Brassica rapa	SRR10343729	GSE139375	50-ver-35day-3rd	PAIRED	23004460	Illumina NovaSeq 2000
Brara_Chiifu_V1.5	Brassica rapa	SRR6884966	GSE112255	564_1	SINGLE	15406419	Illumina HiSeq 2500	564 wild type 564Y chlorosis yellow leaf
Brara_Chiifu_V1.5	Brassica rapa	SRR6884967	GSE112255	564_1	SINGLE	15406419	Illumina HiSeq 2500
Brara_Chiifu_V1.5	Brassica rapa	SRR6884968	GSE112255	564_2	SINGLE	15652165	Illumina HiSeq 2500
Brara_Chiifu_V1.5	Brassica rapa	SRR6884969	GSE112255	564_2	SINGLE	15652165	Illumina HiSeq 2500
Brara_Chiifu_V1.5	Brassica rapa	SRR6884970	GSE112255	564_3	SINGLE	15299083	Illumina HiSeq 2500
Brara_Chiifu_V1.5	Brassica rapa	SRR6884971	GSE112255	564_3	SINGLE	15299083	Illumina HiSeq 2500
Brara_Chiifu_V1.5	Brassica rapa	SRR6884972	GSE112255	564Y_1	SINGLE	15952393	Illumina HiSeq 2500
Brara_Chiifu_V1.5	Brassica rapa	SRR6884973	GSE112255	564Y_1	SINGLE	15952393	Illumina HiSeq 2500
Brara_Chiifu_V1.5	Brassica rapa	SRR6884975	GSE112255	564Y_2	SINGLE	15914283	Illumina HiSeq 2500
Brara_Chiifu_V1.5	Brassica rapa	SRR6884976	GSE112255	564Y_3	SINGLE	15722264	Illumina HiSeq 2500
Brara_Chiifu_V1.5	Brassica rapa	SRR8474140	GSE125485	wildtype_F1	PAIRED	21759036	Illumina HiSeq 2000	a Chinese cabbage DH line ‘FT’ exhibited completely degenerated stamens and no pollen phenotype msm
Brara_Chiifu_V1.5	Brassica rapa	SRR8474141	GSE125485	wildtype_F2	PAIRED	21716939	Illumina HiSeq 2000
Brara_Chiifu_V1.5	Brassica rapa	SRR8474142	GSE125485	wildtype_F4	PAIRED	21632369	Illumina HiSeq 2000
Brara_Chiifu_V1.5	Brassica rapa	SRR8474143	GSE125485	msm_S1	PAIRED	21893897	Illumina HiSeq 2000
Brara_Chiifu_V1.5	Brassica rapa	SRR8474144	GSE125485	msm_S2	PAIRED	22086945	Illumina HiSeq 2000
Brara_Chiifu_V1.5	Brassica rapa	SRR8474145	GSE125485	msm_S3	PAIRED	21242399	Illumina HiSeq 2000
Brara_Chiifu_V1.5	Brassica rapa	SRR6002819	GSE106444	4004_0d_control-1	PAIRED	24598099	Illumina HiSeq 2000	Variety number 4004, 50 Time after vernalization 0, 35
Brara_Chiifu_V1.5	Brassica rapa	SRR6002817	GSE106444	4004_35d_vernalization-1	PAIRED	24749290	Illumina HiSeq 2000
Brara_Chiifu_V1.5	Brassica rapa	SRR6002818	GSE106444	4004_0d_control-2	PAIRED	25375998	Illumina HiSeq 2000
Brara_Chiifu_V1.5	Brassica rapa	SRR6002816	GSE106444	4004_35d_vernalization-2	PAIRED	24034409	Illumina HiSeq 2000
Brara_Chiifu_V1.5	Brassica rapa	SRR6819899	GSE111607	L2x_1	PAIRED	26451135	Illumina HiSeq 4000	doubled haploid L2 autotetraploid L4
Brara_Chiifu_V1.5	Brassica rapa	SRR6819900	GSE111607	L2x_2	PAIRED	27114314	Illumina HiSeq 4000
Brara_Chiifu_V1.5	Brassica rapa	SRR6819901	GSE111607	L2x_3	PAIRED	22373978	Illumina HiSeq 4000
Brara_Chiifu_V1.5	Brassica rapa	SRR6819902	GSE111607	L4x_1	PAIRED	24112558	Illumina HiSeq 4000
Brara_Chiifu_V1.5	Brassica rapa	SRR6819903	GSE111607	L4x_2	PAIRED	25719681	Illumina HiSeq 4000
Brara_Chiifu_V1.5	Brassica rapa	SRR6819904	GSE111607	L4x_3	PAIRED	25013012	Illumina HiSeq 4000
Brara_Chiifu_V1.5	Brassica rapa	SRR643621	GSE43245	chiifu-Callus	PAIRED	13155956	Illumina HiSeq 2000	Deep sequencing of mRNA from six different tissues
Brara_Chiifu_V1.5	Brassica rapa	SRR643622	GSE43245	chiifu-Flower	PAIRED	13605807	Illumina HiSeq 2000
Brara_Chiifu_V1.5	Brassica rapa	SRR643623	GSE43245	chiifu-Leaf1	PAIRED	13655376	Illumina HiSeq 2000
Brara_Chiifu_V1.5	Brassica rapa	SRR643624	GSE43245	chiifu-Leaf2	PAIRED	33740642	Illumina HiSeq 2000
Brara_Chiifu_V1.5	Brassica rapa	SRR643625	GSE43245	chiifu-Root1	PAIRED	13760778	Illumina HiSeq 2000
Brara_Chiifu_V1.5	Brassica rapa	SRR643626	GSE43245	chiifu-Root2	PAIRED	35340314	Illumina HiSeq 2000
Brara_Chiifu_V1.5	Brassica rapa	SRR643627	GSE43245	chiifu-Silique	PAIRED	13049157	Illumina HiSeq 2000
Brara_Chiifu_V1.5	Brassica rapa	SRR643628	GSE43245	chiifu-Stem	PAIRED	35000199	Illumina HiSeq 2000
Brara_Chiifu_V1.5	Brassica rapa	SRR2649030	GSE73963	DS_T1_Ctrl	PAIRED	2671403	Illumina MiSeq	drought tolerant (DT) drought sensitive (DS) Polyethylene glycol (PEG)
Brara_Chiifu_V1.5	Brassica rapa	SRR2649031	GSE73963	DS_T1_PEG	PAIRED	1396557	Illumina MiSeq
Brara_Chiifu_V1.5	Brassica rapa	SRR2649032	GSE73963	DT_T1_Ctrl	PAIRED	1744916	Illumina MiSeq
Brara_Chiifu_V1.5	Brassica rapa	SRR2649033	GSE73963	DT_T1_PEG	PAIRED	1700849	Illumina MiSeq
Brara_Chiifu_V1.5	Brassica rapa	SRR2649034	GSE73963	DS_T2_Ctrl	PAIRED	2265721	Illumina MiSeq
Brara_Chiifu_V1.5	Brassica rapa	SRR2649035	GSE73963	DS_T2_PEG	PAIRED	2051321	Illumina MiSeq
Brara_Chiifu_V1.5	Brassica rapa	SRR2649036	GSE73963	DT_T2_Ctrl	PAIRED	2556555	Illumina MiSeq
Brara_Chiifu_V1.5	Brassica rapa	SRR2649037	GSE73963	DT_T2_PEG	PAIRED	3485927	Illumina MiSeq
Brara_Chiifu_V1.5	Brassica rapa	SRR2649038	GSE73963	DS_T3_Ctrl	PAIRED	943962	Illumina MiSeq
Brara_Chiifu_V1.5	Brassica rapa	SRR2649039	GSE73963	DS_T3_PEG	PAIRED	3157948	Illumina MiSeq
Brara_Chiifu_V1.5	Brassica rapa	SRR2649040	GSE73963	DT_T3_Ctrl	PAIRED	1402621	Illumina MiSeq
Brara_Chiifu_V1.5	Brassica rapa	SRR2649041	GSE73963	DT_T3_PEG	PAIRED	1775324	Illumina MiSeq
Braol_HDEM_V1.0	Brassica oleracea	SRR1049400	GSE53298	Seeds	PAIRED	9754489	Illumina MiSeq	Seeds 3 day cotyledons 7 day cotyledons 11 day cotyledons 11 day euphyllas
Braol_HDEM_V1.0	Brassica oleracea	SRR1049401	GSE53298	Cotyledon3	PAIRED	7452864	Illumina MiSeq
Braol_HDEM_V1.0	Brassica oleracea	SRR1049402	GSE53298	Cotyledon7	PAIRED	9205040	Illumina MiSeq
Braol_HDEM_V1.0	Brassica oleracea	SRR1049403	GSE53298	Cotyledon11	PAIRED	9891820	Illumina MiSeq
Braol_HDEM_V1.0	Brassica oleracea	SRR1049404	GSE53298	Euphyllas11	PAIRED	6248763	Illumina MiSeq
Braol_HDEM_V1.0	Brassica oleracea	SRR2518235	GSE73455	Water_1	PAIRED	37855761	Illumina NovaSeq 2000	Examination of Ca2+ and water spray broccoli microgreens
Braol_HDEM_V1.0	Brassica oleracea	SRR2518236	GSE73455	Water_2	PAIRED	37855761	Illumina NovaSeq 2000
Braol_HDEM_V1.0	Brassica oleracea	SRR2518237	GSE73455	Ca_1	PAIRED	44660598	Illumina NovaSeq 2000
Braol_HDEM_V1.0	Brassica oleracea	SRR2518238	GSE73455	Ca_2	PAIRED	44660598	Illumina NovaSeq 2000
Braol_JZS_V1.1	Brassica oleracea	SRR630922	GSE42891	Bol-Callus	PAIRED	16323477	Illumina HiSeq 2000	Deep sequencing of mRNA from seven different tissues
Braol_JZS_V1.1	Brassica oleracea	SRR630923	GSE42891	Bol-Flower	PAIRED	20205951	Illumina HiSeq 2000
Braol_JZS_V1.1	Brassica oleracea	SRR630924	GSE42891	Bol-Leaf	PAIRED	21301501	Illumina HiSeq 2000
Braol_JZS_V1.1	Brassica oleracea	SRR630925	GSE42891	Bol-Root	PAIRED	17997956	Illumina HiSeq 2000
Braol_JZS_V1.1	Brassica oleracea	SRR630926	GSE42891	Bol-Silique	PAIRED	28268824	Illumina HiSeq 2000
Braol_JZS_V1.1	Brassica oleracea	SRR630927	GSE42891	Bol-Stem	PAIRED	23759451	Illumina HiSeq 2000
Braol_JZS_V1.1	Brassica oleracea	SRR630928	GSE42891	Bol-Bud	PAIRED	21110948	Illumina HiSeq 2000
Brana_Dar_V5	Brassica napus	SRR10096781	GSE137230	C129_00h	PAIRED	35273167	Illumina HiSeq 2000	RNA sequencing (RNA-seq) on three selected accessions (C129, C032 and C033) at different stages of seed germination (0, 2, 12, 36 and 72 hours after imbibition).
Brana_Dar_V5	Brassica napus	SRR10096782	GSE137230	C129_02h	PAIRED	28892536	Illumina HiSeq 2000
Brana_Dar_V5	Brassica napus	SRR10096783	GSE137230	C129_12h	PAIRED	43158215	Illumina HiSeq 2000
Brana_Dar_V5	Brassica napus	SRR10096784	GSE137230	C129_36h	PAIRED	34393178	Illumina HiSeq 2000
Brana_Dar_V5	Brassica napus	SRR10096785	GSE137230	C129_72h	PAIRED	37782594	Illumina HiSeq 2000
Brana_Dar_V5	Brassica napus	SRR10096786	GSE137230	C033_00h	PAIRED	32942122	Illumina HiSeq 2000
Brana_Dar_V5	Brassica napus	SRR10096787	GSE137230	C033_02h	PAIRED	66219612	Illumina HiSeq 2000
Brana_Dar_V5	Brassica napus	SRR10096788	GSE137230	C033_12h	PAIRED	40739075	Illumina HiSeq 2000
Brana_Dar_V5	Brassica napus	SRR10096789	GSE137230	C033_36h	PAIRED	35688860	Illumina HiSeq 2000
Brana_Dar_V5	Brassica napus	SRR10096790	GSE137230	C033_72h	PAIRED	34021553	Illumina HiSeq 2000
Brana_Dar_V5	Brassica napus	SRR10096791	GSE137230	C032_00h	PAIRED	32184667	Illumina HiSeq 2000
Brana_Dar_V5	Brassica napus	SRR10096792	GSE137230	C032_02h	PAIRED	37727087	Illumina HiSeq 2000
Brana_Dar_V5	Brassica napus	SRR10096793	GSE137230	C032_12h	PAIRED	39760735	Illumina HiSeq 2000
Brana_Dar_V5	Brassica napus	SRR10096794	GSE137230	C032_36h	PAIRED	37944330	Illumina HiSeq 2000
Brana_Dar_V5	Brassica napus	SRR10096795	GSE137230	C032_72h	PAIRED	30445473	Illumina HiSeq 2000
Brana_Dar_V5	Brassica napus	SRR9179168	GSE132071	C1	PAIRED	17188473	Illumina HiSeq 2000	Control plant (C) CpFatB4- (4) CpFatB5- (5)
Brana_Dar_V5	Brassica napus	SRR9179169	GSE132071	C2	PAIRED	18912876	Illumina HiSeq 2000
Brana_Dar_V5	Brassica napus	SRR9179170	GSE132071	C3	PAIRED	17735755	Illumina HiSeq 2000
Brana_Dar_V5	Brassica napus	SRR9179171	GSE132071	41	PAIRED	17684583	Illumina HiSeq 2000
Brana_Dar_V5	Brassica napus	SRR9179172	GSE132071	42	PAIRED	17697447	Illumina HiSeq 2000
Brana_Dar_V5	Brassica napus	SRR9179173	GSE132071	43	PAIRED	15997304	Illumina HiSeq 2000
Brana_Dar_V5	Brassica napus	SRR9179174	GSE132071	51	PAIRED	16256955	Illumina HiSeq 2000
Brana_Dar_V5	Brassica napus	SRR9179175	GSE132071	52	PAIRED	18832601	Illumina HiSeq 2000
Brana_Dar_V5	Brassica napus	SRR9179176	GSE132071	53	PAIRED	15173293	Illumina HiSeq 2000
Brana_Dar_V5	Brassica napus	SRR8245084	GSE122968	MatureLeaf_NoSi_1	PAIRED	29174220	NextSeq 500	1.7 mM of Si (Si) not 1.7 mM of Si (NoSi)
Brana_Dar_V5	Brassica napus	SRR8245085	GSE122968	MatureLeaf_NoSi_2	PAIRED	20649398	NextSeq 500
Brana_Dar_V5	Brassica napus	SRR8245086	GSE122968	MatureLeaf_NoSi_3	PAIRED	24474562	NextSeq 500
Brana_Dar_V5	Brassica napus	SRR8245087	GSE122968	MatureLeaf_Si_1	PAIRED	22306024	NextSeq 500
Brana_Dar_V5	Brassica napus	SRR8245088	GSE122968	MatureLeaf_Si_2	PAIRED	28243850	NextSeq 500
Brana_Dar_V5	Brassica napus	SRR8245089	GSE122968	MatureLeaf_Si_3	PAIRED	26560235	NextSeq 500
Brana_Dar_V5	Brassica napus	SRR8245090	GSE122968	Root_NoSi_1	PAIRED	25789060	NextSeq 500
Brana_Dar_V5	Brassica napus	SRR8245091	GSE122968	Root_NoSi_2	PAIRED	22579459	NextSeq 500
Brana_Dar_V5	Brassica napus	SRR8245092	GSE122968	Root_NoSi_3	PAIRED	22469706	NextSeq 500
Brana_Dar_V5	Brassica napus	SRR8245093	GSE122968	Root_Si_1	PAIRED	27689597	NextSeq 500
Brana_Dar_V5	Brassica napus	SRR8245094	GSE122968	Root_Si_2	PAIRED	25974430	NextSeq 500
Brana_Dar_V5	Brassica napus	SRR8245095	GSE122968	Root_Si_3	PAIRED	25056022	NextSeq 500
Braju_tum_V1.5	Brassica juncea	SRR6938142	GSE112675	brass_leaf_1	PAIRED	3189130	Illumina HiSeq 2500	‘pre-secretory’ (24 hours prior to anthesis/nectar secretion) (pre) ‘secretory’ (full anthesis, ~4-8 hours after dawn) (sec) ‘post-secretory’ (12 hours after the ‘secretory’ stage) (post)
Braju_tum_V1.5	Brassica juncea	SRR6938143	GSE112675	brass_leaf_1	PAIRED	3196937	Illumina HiSeq 2500
Braju_tum_V1.5	Brassica juncea	SRR6938144	GSE112675	brass_leaf_2	PAIRED	3655240	Illumina HiSeq 2500
Braju_tum_V1.5	Brassica juncea	SRR6938145	GSE112675	brass_leaf_2	PAIRED	3659237	Illumina HiSeq 2500
Braju_tum_V1.5	Brassica juncea	SRR6938146	GSE112675	brass_leaf_3	PAIRED	3032619	Illumina HiSeq 2500
Braju_tum_V1.5	Brassica juncea	SRR6938147	GSE112675	brass_leaf_3	PAIRED	3038340	Illumina HiSeq 2500
Braju_tum_V1.5	Brassica juncea	SRR6938148	GSE112675	brass_lat_pre_1	PAIRED	3323233	Illumina HiSeq 2500
Braju_tum_V1.5	Brassica juncea	SRR6938149	GSE112675	brass_lat_pre_1	PAIRED	3332203	Illumina HiSeq 2500
Braju_tum_V1.5	Brassica juncea	SRR6938150	GSE112675	brass_lat_pre_2	PAIRED	3405947	Illumina HiSeq 2500
Braju_tum_V1.5	Brassica juncea	SRR6938151	GSE112675	brass_lat_pre_2	PAIRED	3416236	Illumina HiSeq 2500
Braju_tum_V1.5	Brassica juncea	SRR6938152	GSE112675	brass_lat_pre_3	PAIRED	4649806	Illumina HiSeq 2500
Braju_tum_V1.5	Brassica juncea	SRR6938153	GSE112675	brass_lat_pre_3	PAIRED	4660086	Illumina HiSeq 2500
Braju_tum_V1.5	Brassica juncea	SRR6938154	GSE112675	brass_lat_sec_1	PAIRED	5345153	Illumina HiSeq 2500
Braju_tum_V1.5	Brassica juncea	SRR6938155	GSE112675	brass_lat_sec_1	PAIRED	5351030	Illumina HiSeq 2500
Braju_tum_V1.5	Brassica juncea	SRR6938156	GSE112675	brass_lat_sec_2	PAIRED	4833640	Illumina HiSeq 2500
Braju_tum_V1.5	Brassica juncea	SRR6938157	GSE112675	brass_lat_sec_2	PAIRED	4845191	Illumina HiSeq 2500
Braju_tum_V1.5	Brassica juncea	SRR6938158	GSE112675	brass_lat_sec_3	PAIRED	4111917	Illumina HiSeq 2500
Braju_tum_V1.5	Brassica juncea	SRR6938159	GSE112675	brass_lat_sec_3	PAIRED	4124356	Illumina HiSeq 2500
Braju_tum_V1.5	Brassica juncea	SRR6938160	GSE112675	brass_lat_post_1	PAIRED	4408603	Illumina HiSeq 2500
Braju_tum_V1.5	Brassica juncea	SRR6938161	GSE112675	brass_lat_post_1	PAIRED	4421525	Illumina HiSeq 2500
Braju_tum_V1.5	Brassica juncea	SRR6938162	GSE112675	brass_lat_post_2	PAIRED	4171099	Illumina HiSeq 2500
Braju_tum_V1.5	Brassica juncea	SRR6938163	GSE112675	brass_lat_post_2	PAIRED	4183902	Illumina HiSeq 2500
Braju_tum_V1.5	Brassica juncea	SRR6938164	GSE112675	brass_lat_post_3	PAIRED	3184248	Illumina HiSeq 2500
Braju_tum_V1.5	Brassica juncea	SRR6938165	GSE112675	brass_lat_post_3	PAIRED	3190517	Illumina HiSeq 2500
Braju_tum_V1.5	Brassica juncea	SRR6938166	GSE112675	brass_med_pre_1	PAIRED	3421573	Illumina HiSeq 2500
Braju_tum_V1.5	Brassica juncea	SRR6938167	GSE112675	brass_med_pre_1	PAIRED	3434525	Illumina HiSeq 2500
Braju_tum_V1.5	Brassica juncea	SRR6938168	GSE112675	brass_med_pre_2	PAIRED	3355623	Illumina HiSeq 2500
Braju_tum_V1.5	Brassica juncea	SRR6938169	GSE112675	brass_med_pre_2	PAIRED	3366104	Illumina HiSeq 2500
Braju_tum_V1.5	Brassica juncea	SRR6938170	GSE112675	brass_med_pre_3	PAIRED	3663653	Illumina HiSeq 2500
Braju_tum_V1.5	Brassica juncea	SRR6938171	GSE112675	brass_med_pre_3	PAIRED	3668535	Illumina HiSeq 2500
Braju_tum_V1.5	Brassica juncea	SRR6938172	GSE112675	brass_med_sec_1	PAIRED	4276597	Illumina HiSeq 2500
Braju_tum_V1.5	Brassica juncea	SRR6938173	GSE112675	brass_med_sec_1	PAIRED	4288718	Illumina HiSeq 2500
Braju_tum_V1.5	Brassica juncea	SRR6938174	GSE112675	brass_med_sec_2	PAIRED	4118358	Illumina HiSeq 2500
Braju_tum_V1.5	Brassica juncea	SRR6938175	GSE112675	brass_med_sec_2	PAIRED	4131313	Illumina HiSeq 2500
Braju_tum_V1.5	Brassica juncea	SRR6938177	GSE112675	brass_med_sec_3	PAIRED	4041841	Illumina HiSeq 2500
Braju_tum_V1.5	Brassica juncea	SRR6938178	GSE112675	brass_med_sec_3	PAIRED	4056399	Illumina HiSeq 2500
Braju_tum_V1.5	Brassica juncea	SRR6938179	GSE112675	brass_med_post_1	PAIRED	3821480	Illumina HiSeq 2500
Braju_tum_V1.5	Brassica juncea	SRR6938180	GSE112675	brass_med_post_1	PAIRED	3837499	Illumina HiSeq 2500
Braju_tum_V1.5	Brassica juncea	SRR6938181	GSE112675	brass_med_post_2	PAIRED	4013901	Illumina HiSeq 2500
Braju_tum_V1.5	Brassica juncea	SRR6938182	GSE112675	brass_med_post_2	PAIRED	4026678	Illumina HiSeq 2500
Braju_tum_V1.5	Brassica juncea	SRR6938183	GSE112675	brass_med_post_3	PAIRED	2868847	Illumina HiSeq 2500
Braju_tum_V1.5	Brassica juncea	SRR6938184	GSE112675	brass_med_post_3	PAIRED	2876633	Illumina HiSeq 2500
Araly_MN47_V2.1	Arabidopsis lyrata	SRR3993768	-	AL_silique	PAIRED	6729642	Illumina HiSeq 2000	Deep sequencing of mRNA from five different tissues Custom serial number "Aly21_RNA_seq_1"
Araly_MN47_V2.1	Arabidopsis lyrata	SRR3993767	-	AL_root	PAIRED	9117614	Illumina HiSeq 2000
Araly_MN47_V2.1	Arabidopsis lyrata	SRR3993766	-	AL_stem	PAIRED	9147448	Illumina HiSeq 2000
Araly_MN47_V2.1	Arabidopsis lyrata	SRR3993765	-	AL_flower	PAIRED	7568547	Illumina HiSeq 2000
Araly_MN47_V2.1	Arabidopsis lyrata	SRR3993764	-	AL_leaf	PAIRED	11279820	Illumina HiSeq 2000
Ath_TAIR_V10.1	Arabidopsis thaliana	SRR3993763	-	AT_silique	PAIRED	7106616	Illumina HiSeq 2000	Deep sequencing of mRNA from five different tissues Custom serial number "Ath10_RNA_seq_1"
Ath_TAIR_V10.1	Arabidopsis thaliana	SRR3993762	-	AT_root	PAIRED	5966570	Illumina HiSeq 2000
Ath_TAIR_V10.1	Arabidopsis thaliana	SRR3993761	-	AT_stem	PAIRED	5019417	Illumina HiSeq 2000
Ath_TAIR_V10.1	Arabidopsis thaliana	SRR3993755	-	AT_flower	PAIRED	4014673	Illumina HiSeq 2000
Ath_TAIR_V10.1	Arabidopsis thaliana	SRR3993754	-	AT_leaf	PAIRED	5359497	Illumina HiSeq 2000
Capru_Mon_V1.1	Capsella rubella	SRR3993760	-	CR_silique	PAIRED	8181366	Illumina HiSeq 2000	Deep sequencing of mRNA from five different tissues Custom serial number "Cru11_RNA_seq_1"
Capru_Mon_V1.1	Capsella rubella	SRR3993759	-	CR_root	PAIRED	5078059	Illumina HiSeq 2000
Capru_Mon_V1.1	Capsella rubella	SRR3993758	-	CR_stem	PAIRED	5871198	Illumina HiSeq 2000
Capru_Mon_V1.1	Capsella rubella	SRR3993757	-	CR_flower	PAIRED	5436000	Illumina HiSeq 2000
Capru_Mon_V1.1	Capsella rubella	SRR3993756	-	CR_leaf	PAIRED	6724226	Illumina HiSeq 2000
Brara_Chiifu_V3.0	Brassica rapa	SRR11806457	GSE150746	W30 (Sample 1)	PAIRED	29054742	Illumina NovaSeq 6000	treated with plant immunity elicitors (F) water (W) 30 30 minutes 180 180 minutes
Brara_Chiifu_V3.0	Brassica rapa	SRR11806458	GSE150746	F30 (Sample 2)	PAIRED	25322684	Illumina NovaSeq 6000
Brara_Chiifu_V3.0	Brassica rapa	SRR11806459	GSE150746	W180 (Sample 3)	PAIRED	29927074	Illumina NovaSeq 6000
Brara_Chiifu_V3.0	Brassica rapa	SRR11806460	GSE150746	F180 (Sample 4)	PAIRED	27507866	Illumina NovaSeq 6000
Brara_Chiifu_V3.0	Brassica rapa	SRR11806461	GSE150746	C30 (Sample 6)	PAIRED	25931143	Illumina NovaSeq 6000
Brara_Chiifu_V3.0	Brassica rapa	SRR11806462	GSE150746	W180 (Sample 7)	PAIRED	30346458	Illumina NovaSeq 6000
Brara_Chiifu_V3.0	Brassica rapa	SRR11806463	GSE150746	C180 (Sample 8)	PAIRED	26649829	Illumina NovaSeq 6000
Brara_Chiifu_V3.0	Brassica rapa	SRR11806464	GSE150746	W30 (Sample 9)	PAIRED	33939633	Illumina NovaSeq 6000
Brara_Chiifu_V3.0	Brassica rapa	SRR11806465	GSE150746	F30 (Sample 10)	PAIRED	27324205	Illumina NovaSeq 6000
Brara_Chiifu_V3.0	Brassica rapa	SRR11806466	GSE150746	W180 (Sample 11)	PAIRED	29100223	Illumina NovaSeq 6000
Brara_Chiifu_V3.0	Brassica rapa	SRR11806467	GSE150746	F180 (Sample 12)	PAIRED	30963680	Illumina NovaSeq 6000
Brara_Chiifu_V3.0	Brassica rapa	SRR11806468	GSE150746	W30 (Sample 13)	PAIRED	30901180	Illumina NovaSeq 6000
Brara_Chiifu_V3.0	Brassica rapa	SRR11806469	GSE150746	C30 (Sample 14)	PAIRED	27973703	Illumina NovaSeq 6000
Brara_Chiifu_V3.0	Brassica rapa	SRR11806470	GSE150746	W180 (Sample 15)	PAIRED	28070558	Illumina NovaSeq 6000
Brara_Chiifu_V3.0	Brassica rapa	SRR11806471	GSE150746	C180 (Sample 16)	PAIRED	32457269	Illumina NovaSeq 6000
Brara_Chiifu_V3.0	Brassica rapa	SRR11806472	GSE150746	W30 (Sample 17)	PAIRED	28396727	Illumina NovaSeq 6000
Brara_Chiifu_V3.0	Brassica rapa	SRR11806473	GSE150746	F30 (Sample 18)	PAIRED	33015235	Illumina NovaSeq 6000
Brara_Chiifu_V3.0	Brassica rapa	SRR11806474	GSE150746	W180 (Sample 19)	PAIRED	25388580	Illumina NovaSeq 6000
Brara_Chiifu_V3.0	Brassica rapa	SRR11806475	GSE150746	F180 (Sample 20)	PAIRED	30815191	Illumina NovaSeq 6000
Brara_Chiifu_V3.0	Brassica rapa	SRR11806476	GSE150746	W30 (Sample 21)	PAIRED	30158332	Illumina NovaSeq 6000
Brara_Chiifu_V3.0	Brassica rapa	SRR11806477	GSE150746	C30 (Sample 22)	PAIRED	34119747	Illumina NovaSeq 6000
Brara_Chiifu_V3.0	Brassica rapa	SRR11806478	GSE150746	W180 (Sample 23)	PAIRED	28475777	Illumina NovaSeq 6000
Brara_Chiifu_V3.0	Brassica rapa	SRR11806479	GSE150746	C180 (Sample 24)	PAIRED	26052978	Illumina NovaSeq 6000
Brara_Chiifu_V3.0	Brassica rapa	SRR11401878	GSE147438	FT1	PAIRED	25640552	Illumina NovaSeq 6000	a Chinese cabbage DH line ‘FT’ female sterile mutant fsm
Brara_Chiifu_V3.0	Brassica rapa	SRR11401879	GSE147438	FT2	PAIRED	24895590	Illumina NovaSeq 6000
Brara_Chiifu_V3.0	Brassica rapa	SRR11401880	GSE147438	FT3	PAIRED	24124362	Illumina NovaSeq 6000
Brara_Chiifu_V3.0	Brassica rapa	SRR11401881	GSE147438	fsm1	PAIRED	25245562	Illumina NovaSeq 6000
Brara_Chiifu_V3.0	Brassica rapa	SRR11401882	GSE147438	fsm2	PAIRED	24537889	Illumina NovaSeq 6000
Brara_Chiifu_V3.0	Brassica rapa	SRR11401883	GSE147438	fsm3	PAIRED	25199176	Illumina NovaSeq 6000
Brara_Chiifu_V3.0	Brassica rapa	SRR10343722	GSE139375	4004-ver-0day-3rd	PAIRED	23011611	Illumina NovaSeq 2000	Variety number 4004, 50 Time after vernalization 0, 35
Brara_Chiifu_V3.0	Brassica rapa	SRR10343723	GSE139375	4004-ver-35day-3rd	PAIRED	25594873	Illumina NovaSeq 2000
Brara_Chiifu_V3.0	Brassica rapa	SRR10343724	GSE139375	50-ver-0day-1st	PAIRED	27344449	Illumina NovaSeq 2000
Brara_Chiifu_V3.0	Brassica rapa	SRR10343725	GSE139375	50-ver-0day-2nd	PAIRED	27559937	Illumina NovaSeq 2000
Brara_Chiifu_V3.0	Brassica rapa	SRR10343726	GSE139375	50-ver-0day-3rd	PAIRED	21304081	Illumina NovaSeq 2000
Brara_Chiifu_V3.0	Brassica rapa	SRR10343727	GSE139375	50-ver-35day-1st	PAIRED	30049245	Illumina NovaSeq 2000
Brara_Chiifu_V3.0	Brassica rapa	SRR10343728	GSE139375	50-ver-35day-2nd	PAIRED	27243780	Illumina NovaSeq 2000
Brara_Chiifu_V3.0	Brassica rapa	SRR10343729	GSE139375	50-ver-35day-3rd	PAIRED	23004460	Illumina NovaSeq 2000
Brara_Chiifu_V3.0	Brassica rapa	SRR6884966	GSE112255	564_1	SINGLE	15406419	Illumina HiSeq 2500	564 wild type 564Y chlorosis yellow leaf
Brara_Chiifu_V3.0	Brassica rapa	SRR6884967	GSE112255	564_1	SINGLE	15406419	Illumina HiSeq 2500
Brara_Chiifu_V3.0	Brassica rapa	SRR6884968	GSE112255	564_2	SINGLE	15652165	Illumina HiSeq 2500
Brara_Chiifu_V3.0	Brassica rapa	SRR6884969	GSE112255	564_2	SINGLE	15652165	Illumina HiSeq 2500
Brara_Chiifu_V3.0	Brassica rapa	SRR6884970	GSE112255	564_3	SINGLE	15299083	Illumina HiSeq 2500
Brara_Chiifu_V3.0	Brassica rapa	SRR6884971	GSE112255	564_3	SINGLE	15299083	Illumina HiSeq 2500
Brara_Chiifu_V3.0	Brassica rapa	SRR6884972	GSE112255	564Y_1	SINGLE	15952393	Illumina HiSeq 2500
Brara_Chiifu_V3.0	Brassica rapa	SRR6884973	GSE112255	564Y_1	SINGLE	15952393	Illumina HiSeq 2500
Brara_Chiifu_V3.0	Brassica rapa	SRR6884975	GSE112255	564Y_2	SINGLE	15914283	Illumina HiSeq 2500
Brara_Chiifu_V3.0	Brassica rapa	SRR6884976	GSE112255	564Y_3	SINGLE	15722264	Illumina HiSeq 2500
Brara_Chiifu_V3.0	Brassica rapa	SRR8474140	GSE125485	wildtype_F1	PAIRED	21759036	Illumina HiSeq 2000	a Chinese cabbage DH line ‘FT’ exhibited completely degenerated stamens and no pollen phenotype msm
Brara_Chiifu_V3.0	Brassica rapa	SRR8474141	GSE125485	wildtype_F2	PAIRED	21716939	Illumina HiSeq 2000
Brara_Chiifu_V3.0	Brassica rapa	SRR8474142	GSE125485	wildtype_F4	PAIRED	21632369	Illumina HiSeq 2000
Brara_Chiifu_V3.0	Brassica rapa	SRR8474143	GSE125485	msm_S1	PAIRED	21893897	Illumina HiSeq 2000
Brara_Chiifu_V3.0	Brassica rapa	SRR8474144	GSE125485	msm_S2	PAIRED	22086945	Illumina HiSeq 2000
Brara_Chiifu_V3.0	Brassica rapa	SRR8474145	GSE125485	msm_S3	PAIRED	21242399	Illumina HiSeq 2000
Brara_Chiifu_V3.0	Brassica rapa	SRR6002819	GSE106444	4004_0d_control-1	PAIRED	24598099	Illumina HiSeq 2000	Variety number 4004, 50 Time after vernalization 0, 35
Brara_Chiifu_V3.0	Brassica rapa	SRR6002817	GSE106444	4004_35d_vernalization-1	PAIRED	24749290	Illumina HiSeq 2000
Brara_Chiifu_V3.0	Brassica rapa	SRR6002818	GSE106444	4004_0d_control-2	PAIRED	25375998	Illumina HiSeq 2000
Brara_Chiifu_V3.0	Brassica rapa	SRR6002816	GSE106444	4004_35d_vernalization-2	PAIRED	24034409	Illumina HiSeq 2000
Brara_Chiifu_V3.0	Brassica rapa	SRR6819899	GSE111607	L2x_1	PAIRED	26451135	Illumina HiSeq 4000	doubled haploid L2 autotetraploid L4
Brara_Chiifu_V3.0	Brassica rapa	SRR6819900	GSE111607	L2x_2	PAIRED	27114314	Illumina HiSeq 4000
Brara_Chiifu_V3.0	Brassica rapa	SRR6819901	GSE111607	L2x_3	PAIRED	22373978	Illumina HiSeq 4000
Brara_Chiifu_V3.0	Brassica rapa	SRR6819902	GSE111607	L4x_1	PAIRED	24112558	Illumina HiSeq 4000
Brara_Chiifu_V3.0	Brassica rapa	SRR6819903	GSE111607	L4x_2	PAIRED	25719681	Illumina HiSeq 4000
Brara_Chiifu_V3.0	Brassica rapa	SRR6819904	GSE111607	L4x_3	PAIRED	25013012	Illumina HiSeq 4000
Brara_Chiifu_V3.0	Brassica rapa	SRR643621	GSE43245	chiifu-Callus	PAIRED	13155956	Illumina HiSeq 2000	Deep sequencing of mRNA from six different tissues
Brara_Chiifu_V3.0	Brassica rapa	SRR643622	GSE43245	chiifu-Flower	PAIRED	13605807	Illumina HiSeq 2000
Brara_Chiifu_V3.0	Brassica rapa	SRR643623	GSE43245	chiifu-Leaf1	PAIRED	13655376	Illumina HiSeq 2000
Brara_Chiifu_V3.0	Brassica rapa	SRR643624	GSE43245	chiifu-Leaf2	PAIRED	33740642	Illumina HiSeq 2000
Brara_Chiifu_V3.0	Brassica rapa	SRR643625	GSE43245	chiifu-Root1	PAIRED	13760778	Illumina HiSeq 2000
Brara_Chiifu_V3.0	Brassica rapa	SRR643626	GSE43245	chiifu-Root2	PAIRED	35340314	Illumina HiSeq 2000
Brara_Chiifu_V3.0	Brassica rapa	SRR643627	GSE43245	chiifu-Silique	PAIRED	13049157	Illumina HiSeq 2000
Brara_Chiifu_V3.0	Brassica rapa	SRR643628	GSE43245	chiifu-Stem	PAIRED	35000199	Illumina HiSeq 2000
Brara_Chiifu_V3.0	Brassica rapa	SRR2649030	GSE73963	DS_T1_Ctrl	PAIRED	2671403	Illumina MiSeq	drought tolerant (DT) drought sensitive (DS) Polyethylene glycol (PEG)
Brara_Chiifu_V3.0	Brassica rapa	SRR2649031	GSE73963	DS_T1_PEG	PAIRED	1396557	Illumina MiSeq
Brara_Chiifu_V3.0	Brassica rapa	SRR2649032	GSE73963	DT_T1_Ctrl	PAIRED	1744916	Illumina MiSeq
Brara_Chiifu_V3.0	Brassica rapa	SRR2649033	GSE73963	DT_T1_PEG	PAIRED	1700849	Illumina MiSeq
Brara_Chiifu_V3.0	Brassica rapa	SRR2649034	GSE73963	DS_T2_Ctrl	PAIRED	2265721	Illumina MiSeq
Brara_Chiifu_V3.0	Brassica rapa	SRR2649035	GSE73963	DS_T2_PEG	PAIRED	2051321	Illumina MiSeq
Brara_Chiifu_V3.0	Brassica rapa	SRR2649036	GSE73963	DT_T2_Ctrl	PAIRED	2556555	Illumina MiSeq
Brara_Chiifu_V3.0	Brassica rapa	SRR2649037	GSE73963	DT_T2_PEG	PAIRED	3485927	Illumina MiSeq
Brara_Chiifu_V3.0	Brassica rapa	SRR2649038	GSE73963	DS_T3_Ctrl	PAIRED	943962	Illumina MiSeq
Brara_Chiifu_V3.0	Brassica rapa	SRR2649039	GSE73963	DS_T3_PEG	PAIRED	3157948	Illumina MiSeq
Brara_Chiifu_V3.0	Brassica rapa	SRR2649040	GSE73963	DT_T3_Ctrl	PAIRED	1402621	Illumina MiSeq
Brara_Chiifu_V3.0	Brassica rapa	SRR2649041	GSE73963	DT_T3_PEG	PAIRED	1775324	Illumina MiSeq
