# Supplementary material for: BRAD V3.0: an upgraded Brassicaceae database
Source: Nucleic Acids Res. 2021 Nov 10;50(D1):D1432–41. doi: 10.1093/nar/gkab1057 (PMC8728314; doi:10.1093/nar/gkab1057)
Supplement: gkab1057_Supplemental_Files [file gkab1057_supplemental_files.zip › SupplementaryTable3.xlsx]

## Sheet: Genome assemblies information
Species and genome assemblies integrated in BRAD
Taxonomy ID	Abbreviation	Karyotype type	Lineage	Genus	Tribes	Family	Species	Genome assembly	PMID	Pub. date	Contig N50	Scaffold N50	Genome size (Mb)
50452	Araal_Paj_V4	PCK	Expanded Lineage II	Arabis	Arabideae	Brassicaceae	Arabis alpina	Arabis alpina cv. Pajares V4	27246759	02 Feb 2015	-	788 kb	375
228871	Aetar_V1.0	ACK	-	Aethionema	Aethionemeae	Brassicaceae	Aethionema arabicum	Aethionema arabicum V1.0	23817568	30 Jun 2013	-	118 kb	191
81970	Araha_Tad_V1.1	ACK	Lineage I	Arabidopsis	Camelineae	Brassicaceae	Arabidopsis halleri	Arabidopsis halleri cv. Tada Mine V1.1	27671113	27 Sep 2016	-	712 kb	124
59689	Araly_MN47_V1.0	ACK	Lineage I	Arabidopsis	Camelineae	Brassicaceae	Arabidopsis lyrata	Arabidopsis lyrata cv. MN47 V1.0	21478890	10 Apr 2011	-	-	200
59689	Araly_MN47_V2.1	ACK	Lineage I	Arabidopsis	Camelineae	Brassicaceae	Arabidopsis lyrata	Arabidopsis lyrata cv. MN47 V2.1	-	-	-	-	201
3702	Ath_TAIR_V10.1	ACK	Lineage I	Arabidopsis	Camelineae	Brassicaceae	Arabidopsis thaliana	Arabidopsis thaliana TAIR V10.1	11130711	14 Dec 2000	-	-	116
52824	Braca_zd1_V1.0	tPCK	Expanded Lineage II	Brassica	Brassiceae	Brassicaceae	Brassica carinata	Brassica carinata cv. zd-1 V1.0	33599732	04 Feb 2021	1.44 Mb	60 Mb	1113
323352	Braju_tum_V1.5	tPCK	Expanded Lineage II	Brassica	Brassiceae	Brassicaceae	Brassica juncea	Brassica juncea cv. tumida V1.5	27595476	05 Sep 2016	61 kb	855 kb	784
138011	Brana_ZS_V2.0	tPCK	Expanded Lineage II	Brassica	Brassiceae	Brassicaceae	Brassica napus	Brassica napus cv. ZS11 V2.0	28849613	28 Aug 2017	39.57 kb	602.22 kb	932
138011	Brana_Dar_V5	tPCK	Expanded Lineage II	Brassica	Brassiceae	Brassicaceae	Brassica napus	Brassica napus cv. Darmor-bzh V5	25146293	04 Sep 2014	-	-	850
138011	Brana_Dar_V10	tPCK	Expanded Lineage II	Brassica	Brassiceae	Brassicaceae	Brassica napus	Brassica napus cv. Darmor-bzh V10	33319912	15 Dec 2020	11.48 Mb	-	896
138011	Brana_ZS_PB_V1.0	tPCK	Expanded Lineage II	Brassica	Brassiceae	Brassicaceae	Brassica napus	Brassica_napus cv. ZS11 PacBio V1.0	33073445	19 Oct 2020	1.64 Mb	-	888
2777172	Brani_San_V1.1	tPCK	Expanded Lineage II	Brassica	Brassiceae	Brassicaceae	Brassica nigra	Brassica nigra cv. Sangam V1.1	33308149	30 Jun 2020	1.48 Mb	68.5 Mb	388
2777172	Brani_Ni100_V2	tPCK	Expanded Lineage II	Brassica	Brassiceae	Brassicaceae	Brassica nigra	Brassica nigra cv. Ni100 V2.0	-	03 Feb 2020	17.1 Mb	-	491
115934	Boere_V1.0	ACK	Lineage I	Boechera	Boechereae	Brassicaceae	Boechera retrofracta	Boechera retrofracta V1.0	29597328	28 Mar 2018	-	2.3 Mb	217
72658	Boest_V1.2	ACK	Lineage I	Boechera	Boechereae	Brassicaceae	Boechera stricta	Boechera_stricta V1.2	-	-	-	-	184
3716	Braol_JZS_V1.1	tPCK	Expanded Lineage II	Brassica	Brassiceae	Brassicaceae	Brassica oleracea	Brassica oleracea cv. JZS V1.1	24852848	23 May 2014	26 kb	1.45 Mb	374
3716	Braol_JZS_V2.0	tPCK	Expanded Lineage II	Brassica	Brassiceae	Brassicaceae	Brassica oleracea	Brassica oleracea cv. JZS V2.0	32772134	09 Aug 2020	2.37 Mb	-	542
36774	Braol_HDEM_V1.0	tPCK	Expanded Lineage II	Brassica	Brassiceae	Brassicaceae	Brassica oleracea	Brassica oleracea cv. HDEM V1	30390080	02 Nov 2018	9.49 Mb	29.52 Mb	539
51351	Brara_Chiifu_V2.5	tPCK	Expanded Lineage II	Brassica	Brassiceae	Brassicaceae	Brassica rapa	Brassica rapa cv. Chiifu V1.5	21873998	28 Aug 2011	27 kb	1.97 Mb	279
51351	Brara_Chiifu_V2.5	tPCK	Expanded Lineage II	Brassica	Brassiceae	Brassicaceae	Brassica rapa	Brassica rapa cv. Chiifu V2.5	27890636	03 Apr 2017	-	3.38 Mb	375
51351	Brara_Chiifu_V3.0	tPCK	Expanded Lineage II	Brassica	Brassiceae	Brassicaceae	Brassica rapa	Brassica rapa cv. Chiifu V3.0	31728199	15 Aug 2018	1.45 Mb	4.44 Mb	341
1813537	Brara_Z1_V1	tPCK	Expanded Lineage II	Brassica	Brassiceae	Brassicaceae	Brassica rapa	Brassica rapa cv. Z1 V1	30390080	02 Nov 2018	5.52 Mb	15.39 Mb	390
50463	Carhi_V1.0	ACK	Lineage I	Cardamine	Cardamineae	Brassicaceae	Cardamine hirsuta	Caradmine hirsuta V1.0	27797353	31 Oct 2016	-	509.5 kb	193
264402	Capgr_V1.1	ACK	Lineage I	Capsella	Camelineae	Brassicaceae	Capsella grandiflora	Capsella grandiflora V1.1	-	-	-	-	103
59289	Cruhi_V1.1	ACK	Lineage I	Crucihimalaya	Crucihimalayeae	Brassicaceae	Crucihimalaya himalaica	Crucihimalaya himalaica V1.1	30894495	20 Mar 2019	-	2.09 Mb	427
81985	Capru_Mon_V1.1	ACK	Lineage I	Capsella	Camelineae	Brassicaceae	Capsella rubella	Capsella rubella cv. Monte Gargano V1.1	23749190	09 Jun 2013	134.1 kb	15.1 Mb	135
90675	Camsa_DH55_V1.0	ACK	Lineage I	Camelina	Camelineae	Brassicaceae	Camelina sativa	Camelina sativa cv. DH55 V1.0	24759634	23 Apr 2014	33.41 Kb	30.09 Mb	619
669666	Desso_V1.1	ACK	Lineage I	Descurainia	Descurainieae	Brassicaceae	Descurainia sophioides	Descurainia sophia V1.1	-	-	-	-	124
161756	Isain_V1	PCK	Expanded Lineage II	Isatis	Isatideae	Brassicaceae	Isatis indigotica	Isatis indigotica	32025321	01 Feb 2020	1.18 Mb	36.17 Mb	294
310722	Leaal_V1.0	ACK	Lineage I	Leavenworthia	Cardamineae	Brassicaceae	Leavenworthia alabamica	Leavenworthia alabamica V1.0	23817568	30 June 2013	-	70 kb	167
41679	Rapsa_Xiang_V1.0	tPCK	Expanded Lineage II	Raphanus	Brassiceae	Brassicaceae	Raphanus sativus	Raphanus sativus V1.0	-	01 Nov 2015	39.62 kb	1.35 Mb	381
3730	Sisir_V1.0	PCK	Expanded Lineage II	Sisymbrium	Sisymbrieae	Brassicaceae	Sisymbrium irio	Sisymbrium irio V1.0	23817568	30 June 2013	-	135 kb	249
98039	Schpa_V1.0	PCK	Expanded Lineage II	Schrenkiella	Eutremeae	Brassicaceae	Schrenkiella parvula	Schrenkiella parvula V1.0	21822265	07 Aug 2011	5.29 Mb	-	134
13288	Thlar_MN106_V1.1	PCK	Expanded Lineage II	Thlaspi	Thlaspideae	Brassicaceae	Thlaspi arvense	Thlaspi arvense V1.1	25632110	27 Jan 2015	140.82 kb	-	406
98038	Theha_V1.0	PCK	Expanded Lineage II	Eutrema	Eutremeae	Brassicaceae	Thellungiella halophila	Thellungiella halophila V1.0	23518688	21 Mar 2013	272 kb	8 Mb	235
