# Supplementary material for: BRAD V3.0: an upgraded Brassicaceae database
Source: Nucleic Acids Res. 2021 Nov 10;50(D1):D1432–41. doi: 10.1093/nar/gkab1057 (PMC8728314; doi:10.1093/nar/gkab1057)
Supplement: gkab1057_Supplemental_Files [file gkab1057_supplemental_files.zip › SupplementaryTable4.xlsx]

## Sheet: Syntenic genes
Syntenic genes in different version
Genomes and subgenomes		BRAD V2.0	BRAD V3.0
Brassica rapa cv. Chiifu V1.5	LF	13893	16271
	MF1	9586	11633
	MF2	8284	9653
Brassica oleracea cv. JZS V1.1	LF	13314	11284
	MF1	9166	7434
	MF2	7944	6455
Brassica napus cv. Darmor-bzh V5 (A)	LF	10381	13883
	MF1	6616	9724
	MF2	5728	8192
Brassica napus cv. Darmor-bzh V5 (C)	LF	9503	13024
	MF1	6141	8760
	MF2	5522	7753
Camelina sativa cv. DH55 V1.0	G1	19698	19095
	G2	19791	19154
	G3	19702	19174
Schrenkiella parvula V1.0		20079	17458
Arabidopsis lyrata cv. MN47 V1.0		23506	20540
Leavenworthia alabamica V1.0		18923	16836
Capru_Mon_V1.1		23054	20182
Sisymbrium irio V1.0		18258	16782
Aethionema arabicum V1.0		17800	14707
Thellungiella halophila V1.0		20437	19016
Thellungiella salsuginea		19571
Arabis alpina cv. Pajares V4			12968
Arabidopsis halleri cv. Tada Mine V1.1			17591
Arabidopsis lyrata cv. MN47 V2.1			21132
Boechera retrofracta V1.0			19261
Boechera_stricta V1.2			20143
Caradmine hirsuta V1.0			19878
Capsella grandiflora V1.1			19415
Descurainia sophia V1.1			19916
Isatis indigotica			17479
Thlaspi arvense V1.1			18225
Brassica carinata cv. zd-1 V1.0 (B)	LF		7511
	MF1		7177
	MF2		6905
Brassica carinata cv. zd-1 V1.0 (C)	LF		12054
	MF1		7761
	MF2		8034
Brassica juncea cv. tumida V1.5 (A)	LF		11735
	MF1		8201
	MF2		7041
Brassica juncea cv. tumida V1.5 (B)	LF		10037
	MF1		7193
	MF2		6235
Brassica napus cv. ZS11 V2.0 (A)	LF		13976
	MF1		10051
	MF2		8499
Brassica napus cv. ZS11 V2.0 (C)	LF		11538
	MF1		8362
	MF2		7157
Brassica napus cv. Darmor-bzh V10 (A)	LF		14790
	MF1		10353
	MF2		8602
Brassica napus cv. Darmor-bzh V10 (C)	LF		14496
	MF1		9933
	MF2		8698
Brassica_napus cv. ZS11 PacBio V1.0 (A)	LF		14190
	MF1		10160
	MF2		8567
Brassica_napus cv. ZS11 PacBio V1.0 (C)	LF		13780
	MF1		9972
	MF2		8557
Brassica nigra cv. Sangam V1.1	LF		13214
	MF1		9214
	MF2		8130
Brassica nigra cv. Ni100 V2.0	LF		14218
	MF1		9890
	MF2		8862
Brassica oleracea cv. JZS V2.0	LF		14404
	MF1		10299
	MF2		8886
Brassica oleracea cv. HDEM V1	LF		14529
	MF1		10442
	MF2		8972
Brassica rapa cv. Chiifu V2.5	LF		14624
	MF1		10361
	MF2		8764
Brassica rapa cv. Chiifu V3.0	LF		15005
	MF1		10609
	MF2		8964
Brassica rapa cv. Z1 V1	LF		16043
	MF1		8597
	MF2		5734
Raphanus sativus V1.0	LF		12881
	MF1		9022
	MF2		7608
Crucihimalaya himalaica V1.1	LF		12364
	MF1		8040
	MF2		6821

## Sheet: Syntenic gene number in BRAD3.0
Syntenic genes in genome
Genome	Number of syntenic gene
Brassica rapa cv. Chiifu V1.5	37557
Arabis alpina cv. Pajares V4	12968
Aethionema arabicum V1.0	14707
Arabidopsis halleri cv. Tada Mine V1.1	17591
Arabidopsis lyrata cv. MN47 V1.0	20540
Arabidopsis lyrata cv. MN47 V2.1	21132
Brassica carinata cv. zd-1 V1.0	49442
Brassica juncea cv. tumida V1.5	50442
Brassica napus cv. ZS11 V2.0	59583
Brassica napus cv. Darmor-bzh V5	61336
Brassica napus cv. Darmor-bzh V10	66872
Brassica_napus cv. ZS11 PacBio V1.0	65226
Brassica nigra cv. Sangam V1.1	30558
Brassica nigra cv. Ni100 V2.0	32970
Boechera retrofracta V1.0	19261
Boechera_stricta V1.2	20143
Brassica oleracea cv. JZS V1.1	25173
Brassica oleracea cv. JZS V2.0	33589
Brassica oleracea cv. HDEM V1	33943
Brassica rapa cv. Chiifu V2.5	33749
Brassica rapa cv. Chiifu V3.0	34578
Brassica rapa cv. Z1 V1	30374
Caradmine hirsuta V1.0	19878
Capsella grandiflora V1.1	19415
Crucihimalaya himalaica V1.1	27225
Capsella rubella cv. Monte Gargano V1.1	20182
Camelina sativa cv. DH55 V1.0	57423
Descurainia sophia V1.1	19916
Isatis indigotica	17479
Leavenworthia alabamica V1.0	16836
Raphanus sativus V1.0	29511
Sisymbrium irio V1.0	16782
Schrenkiella parvula V1.0	17458
Thlaspi arvense V1.1	18225
Thellungiella halophila V1.0	19016
