# Supplementary material for: BRAD V3.0: an upgraded Brassicaceae database
Source: Nucleic Acids Res. 2021 Nov 10;50(D1):D1432–41. doi: 10.1093/nar/gkab1057 (PMC8728314; doi:10.1093/nar/gkab1057)
Supplement: gkab1057_Supplemental_Files [file gkab1057_supplemental_files.zip › SupplementaryTable5.xlsx]

## Sheet: Tandem repeat statistics
Tandem repeat statistics
Genome	Number of tandem repeat fragments	Number of tandem repeat genes
Arabis alpina cv. Pajares V4	1042	2516
Aethionema arabicum V1.0	1391	3641
Arabidopsis halleri cv. Tada Mine V1.1	782	1902
Arabidopsis lyrata cv. MN47 V1.0	1771	4441
Arabidopsis lyrata cv. MN47 V2.1	1835	4713
Arabidopsis thaliana TAIR V10.1	1654	4353
Brassica carinata cv. zd-1 V1.0	6926	16089
Brassica juncea cv. tumida V1.5	3633	8237
Brassica napus cv. ZS11 V2.0	5371	12322
Brassica napus cv. Darmor-bzh V5	4421	10262
Brassica napus cv. Darmor-bzh V10	4844	11558
Brassica_napus cv. ZS11 PacBio V1.0	3784	8502
Brassica nigra cv. Sangam V1.1	2116	4998
Brassica nigra cv. Ni100 V2.0	2237	5196
Boechera retrofracta V1.0	1455	3659
Boechera_stricta V1.2	1300	3246
Brassica oleracea cv. JZS V1.1	1519	3566
Brassica oleracea cv. JZS V2.0	3201	7596
Brassica oleracea cv. HDEM V1	2474	5794
Brassica rapa cv. Chiifu V1.5	2077	5004
Brassica rapa cv. Chiifu V2.5	3541	8015
Brassica rapa cv. Chiifu V3.0	2317	5584
Brassica rapa cv. Z1 V1	2013	4781
Caradmine hirsuta V1.0	6778	17653
Capsella grandiflora V1.1	1067	2680
Crucihimalaya himalaica V1.1	1743	4173
Capsella rubella cv. Monte Gargano V1.1	1644	4465
Camelina sativa cv. DH55 V1.0	5851	14322
Descurainia sophia V1.1	1579	4025
Isatis indigotica	1524	3662
Leavenworthia alabamica V1.0	813	1825
Raphanus sativus V1.0	2233	5324
Sisymbrium irio V1.0	1819	4355
Schrenkiella parvula V1.0	1158	2750
Thlaspi arvense V1.1	2566	6591
Thellungiella halophila V1.0	1441	3724
Sum	91920	221524
