# Supplementary material for: BRAD V3.0: an upgraded Brassicaceae database
Source: Nucleic Acids Res. 2021 Nov 10;50(D1):D1432–41. doi: 10.1093/nar/gkab1057 (PMC8728314; doi:10.1093/nar/gkab1057)
Supplement: gkab1057_Supplemental_Files [file gkab1057_supplemental_files.zip › SupplementaryTable6.xlsx]

## Sheet: Number of annotation record
Number of annotation record
Genome	GO	KEGG	InterPro	Pfam	BLASTX
Arabis alpina cv. Pajares V4	20177	4931	20911	26576	17906
Aethionema arabicum V1.0	27786	2308	35018	44102	21415
Arabidopsis halleri cv. Tada Mine V1.1	25029	6162	26681	33922	23232
Arabidopsis lyrata cv. MN47 V1.0	29498	8995	31098	39182	28638
Arabidopsis lyrata cv. MN47 V2.1	29616	9107	31550	40316	28170
Arabidopsis thaliana TAIR V10.1	27298	9299	29241	37802	0
Brassica carinata cv. zd-1 V1.0	95988	32145	99523	102905	61232
Brassica juncea cv. tumida V1.5	73696	18633	78040	97480	66156
Brassica napus cv. ZS11 V2.0	89708	26018	92445	114866	82693
Brassica napus cv. Darmor-bzh V5	88581	24582	90155	111076	83195
Brassica napus cv. Darmor-bzh V10	89399	25783	92264	114687	83026
Brassica_napus cv. ZS11 PacBio V1.0	90376	24491	98697	125194	77804
Brassica nigra cv. Sangam V1.1	45002	11146	47428	58854	38179
Brassica nigra cv. Ni100 V2.0	46479	11668	50703	63748	42413
Boechera retrofracta V1.0	30954	8872	34651	44182	26032
Boechera_stricta V1.2	27161	8307	28744	36895	25212
Brassica oleracea cv. JZS V1.1	31907	8785	32528	40014	30111
Brassica oleracea cv. JZS V2.0	50397	13376	57202	70192	42372
Brassica oleracea cv. HDEM V1	48079	13286	49054	60461	44584
Brassica rapa cv. Chiifu V1.5	41368	12299	42271	52936	36107
Brassica rapa cv. Chiifu V2.5	43769	12161	46117	57591	39749
Brassica rapa cv. Chiifu V3.0	42462	12632	44955	56026	37315
Brassica rapa cv. Z1 V1	42347	13049	43498	54165	38140
Caradmine hirsuta V1.0	36881	9172	38896	48881	35861
Capsella grandiflora V1.1	25440	8218	27330	34905	23350
Crucihimalaya himalaica V1.1	41552	12324	44580	55081	35601
Capsella rubella cv. Monte Gargano V1.1	27426	8878	29510	37752	24849
Camelina sativa cv. DH55 V1.0	86227	23033	91089	122712	81988
Descurainia sophia V1.1	27897	8273	30141	38505	25320
Isatis indigotica	28117	7619	29108	36918	26079
Leavenworthia alabamica V1.0	33920	5406	38742	48645	28571
Raphanus sativus V1.0	40996	10983	42451	53317	36359
Sisymbrium irio V1.0	32407	6644	41068	51286	26270
Schrenkiella parvula V1.0	28363	7736	29524	37846	24881
Thlaspi arvense V1.1	31956	8561	41385	50142	26758
Thellungiella halophila V1.0	26709	9189	28903	36814	23779
