# Supplementary material for: BRAD V3.0: an upgraded Brassicaceae database
Source: Nucleic Acids Res. 2021 Nov 10;50(D1):D1432–41. doi: 10.1093/nar/gkab1057 (PMC8728314; doi:10.1093/nar/gkab1057)
Supplement: gkab1057_Supplemental_Files [file gkab1057_supplemental_files.zip › SupplementaryTable7.xlsx]

## Sheet: Variation in B. rapa
Variation in B. rapa
Gene	Chromosome	Position	Chisq-statistic	P-value
BraA02g005840.3C	A02	2754575	77.5998	1.26185e-18
BraA04g012910.3C	A04	10092414	141.225	1.43648e-32
BraA05g014120.3C	A05	7982525	77.7056	1.19601e-18
BraA07g029730.3C	A07	21869632	432.379	4.93342e-96
BraA07g029730.3C	A07	21869743	153.929	2.40058e-35
BraA09g018290.3C	A09	11595524	78.2684	8.99512e-19
BraA09g018290.3C	A09	11595843	290.139	4.63709e-65
BraA10g023200.3C	A10	16161670	156.749	5.80645e-36
BraA10g023200.3C	A10	16162328	94.0584	3.06349e-22
